# Supplementary material for: In Vitro Conversion of Coffea spp. Somatic Embryos in SETIS™ Bioreactor System
Source: Plants (Basel). 2023 Aug 25;12(17):3055. doi: 10.3390/plants12173055 (PMC10490467; doi:10.3390/plants12173055)
Supplement: Supplementary file 1 [file plants-12-03055-s001.zip]

Archive with 1 entries (1 files):
- plants-2562080-supplementary.pdf
